# Supplementary material for: G6PD Polymorphisms and Hemolysis After Antimalarial Treatment With Low Single-Dose Primaquine: A Pooled Analysis of Six African Clinical Trials
Source: Front Genet. 2021 Apr 9;12:645688. doi: 10.3389/fgene.2021.645688 (PMC8062977; doi:10.3389/fgene.2021.645688)
Supplement: Supplementary file 4 [file Table_3.XLSX]

## Sheet: Supplementary_Table_3
SNP	Position	Reference.Allele	Derived.Allele	Ref1000G.AF
rs766420	154326058	C	G	0.365
rs915941	154398308	C	A	0.574
rs915942	154398397	G	A	0.588
rs28470352	154525272	T	A	0.663
rs61042368	154527122	G	A	0.873
rs12389569	154529519	G	A	0.903
rs77214077	154532214	G	A	0.91
rs2230037	154532439	G	A	0.714
rs73573478	154533349	G	A	0.875
rs2515905	154533860	G	A	0.827
rs2515904	154534556	G	C	0.827
rs1050829	154535277	T	C	0.662
rs1050828	154536002	C	T	0.865
rs762515	154536313	T	C	0.634
rs762516	154536448	C	T	0.827
rs113492957	154544847	C	T	0.898
rs4898389	154599376	G	A	0.904
rs5986877	154600008	G	C	0.933
rs7879049	154601444	A	G	0.663
rs60030796	154607918	A	G	0.907
